# Supplementary material for: Small Molecule Cocktails Promote Fibroblast-to-Leydig-like Cell Conversion for Hypogonadism Therapy
Source: Pharmaceutics. 2023 Oct 13;15(10):2456. doi: 10.3390/pharmaceutics15102456 (PMC10610100; doi:10.3390/pharmaceutics15102456)
Supplement: Supplementary file 1 [file pharmaceutics-15-02456-s001.zip]

Archive with 8 entries (5 files):
- Figure S1/
- Figure S1/Figure S1 .pdf
- Figure S2/
- Figure S2/Figure S2.pdf
- Figure S3/
- Figure S3/Figure S3.pdf
- Table S1.xlsx
- Table S2.xlsx
