# Supplementary material for: Small Molecule Cocktails Promote Fibroblast-to-Leydig-like Cell Conversion for Hypogonadism Therapy
Source: Pharmaceutics. 2023 Oct 13;15(10):2456. doi: 10.3390/pharmaceutics15102456 (PMC10610100; doi:10.3390/pharmaceutics15102456)
Supplement: Supplementary file 1 [file pharmaceutics-15-02456-s001.zip › Table S1.xlsx]

## Sheet: Sheet1
Primer sequence of human and mouse
Species	Primer	Forward sequence (5' -> 3')
human	VIMENTIN-Forward	TGAATGACCGCTTCGCCAACTA
	VIMENTIN-Reverse	GGTGTTTTCGGCTTCCTCTCTC
	SNAIL2-Forward	CTGAGGATCTCTGGTTGTGGT
	SNAIL2-Reverse	CGAACTGGACACACATACAGTG
	KRT8-Forward	CAGAAGTCCTACAAGGTGTCCA
	KRT8--Reverse	CTCTGGTTGACCGTAACTGCG
	LIN28A-Forward	TTTCCCTCATTCCTGAACTGC
	LIN28A-Reverse	CAGCAAAATCAACCATCAAATAAAC
	STAR-Forward	GGGGACAAAGTGATGAGTAAAG
	STAR-Reverse	GCTCGTGAGTAATGAATGTATC
	CYP11A1-Forward	TTCAGGCATCAGAATGAGGTT
	CYP11A1-Reverse	GGCTGAGCAAAGACAAGAACA
	HSD3B1-Forward	AACTCTTTGCTCAGGGTGTAAT
	HSD3B1-Reverse	CTGTCAAGTGTTGGAAAGTTCTC
	HSD17B3-Forward	AATGGCTTGGGAGAAGGTTTG
	HSD17B3-Reverse	AGCGGACTACAGGGAGGAGTGT
	NR5A1-Forward	CTCACCCACCTTCCCAAACAC
	NR5A1-Reverse	CAACCTGCTCATCGAAATGCT
	GAPDH-Forward	TGACATCAAGAAGGTGGTGAAGCAGG
	GAPDH-Reverse	GCGTCAAAGGTGGAGGAGTGGGT
mouse	Vimentin-Forward	CACTAGCCGCAGCCTCTATTC
	Vimentin-Reverse	GTCCACCGAGTCTTGAAGCA
	Snai2-Forward	TCTGTGGCAAGGCTTTCTCCAG
	Snai2-Reverse	TGCAGATGTGCCCTCAGGTTTG
	Krt8-Forward	GGTGTCGGGGGCATCACAG
	Krt8-Reverse	CCACTTGGTCTCCAGCATCTT
	Lin28a-Forward	ACATGCAGAAGCGAAGATCC
	Lin28a-Reverse	CCTTGGCATGATGGTCTAGC
	Star-Forward	CCCAAAGAAGGCATAGCAAG
	Star-Reverse	GCTGAATCCCCCAAACTTCT
	Cyp11a1-Forward	CCAGTGTCCCCATGCTCAAC
	Cyp11a1 -Reverse	TGCATGGTCCTTCCAGGTCT
	Hsd3b1 -Forward	TGATCTTTTCAGCCACCACCA
	Hsd3b1 -Reverse	AGCCGCTCAGTTCAGAATGT
	Hsd17b3- Forward	CAAGATGACCAAGACCGCCGATG
	Hsd17b3 -Reverse	GAGCAAGGCAGCCACAGGATTC
	Nr5a1-Forward	GAAGTTTCTGAGAGCCCGCTA
	Nr5a1-Reverse	CCGCTGAACGGAAGGAGAAT
	Gapdh-Forward	CCCACTAACATCAAATGGGG
	Gapdh-Reverse	CCTTCCACAATGCCAAAGTT
