# Supplementary material for: Small Molecule Cocktails Promote Fibroblast-to-Leydig-like Cell Conversion for Hypogonadism Therapy
Source: Pharmaceutics. 2023 Oct 13;15(10):2456. doi: 10.3390/pharmaceutics15102456 (PMC10610100; doi:10.3390/pharmaceutics15102456)
Supplement: Supplementary file 1 [file pharmaceutics-15-02456-s001.zip › Table S2.xlsx]

## Sheet: Sheet1
Antibody Information Sheet
Name	Source	Application	Species reactivity	Proportion of dilution
Anti-Vimentin	Abcam, Cat.No:ab92547	IF	Mouse and Human	1:500
Anti-CYP11A1	CST, Cat.No:#14217	IF/WB	Mouse and Human	1:500/1:1000
Anti-NR5A1	Abcam, Cat.No:ab168380	WB	Mouse and Human	1:1000
Anti-STAR	CST, Cat.No:#8449	WB	Mouse and Human	1:1000
Anti-HSD3B1	Abcam,Cat.No:ab167417	IF/WB	Human	1:400/1:1000
Anti-3β-HSD	Santa Cruz,Cat.No:sc-515120	IF/WB	Mouse and Human	1:400/1:1000
Anti-β-Actin	CST, Cat.No:#93473	WB	Mouse and Human	1:1000
Anti-HSD17B3	Thermofisher,Cat.No:PA5-30063	WB	Mouse and Human	1:1000
Anti-H3K4me3	Active Motif,Cat.No:39016	Cut-tag	Mouse	1:50
Anti-rabbit IgG, HRP-linked Antibody	CST, Cat.No:#7074	WB	Rabbit	1:5000
Anti-mouse IgG, HRP-linked Antibody	CST, Cat.No:#7076	WB	Mouse	1:5000
Goat anti-Rabbit IgG (H+L), Secondary Antibody, Alexa Fluor™ 488	Thermofisher,Cat.No:# A32731	IF	Rabbit	1:5000
Goat anti-Rabbit IgG (H+L) Secondary Antibody, Alexa Fluor™ Plus 594	Thermofisher,Cat.No:# A32740	IF	Rabbit	1:5000
Goat anti-Mouse IgG (H+L) Secondary Antibody, Alexa Fluor™ Plus 594	Thermofisher,Cat.No:#A32742	IF	Mouse	1:5000
Goat anti-Mouse IgG H&L	Vazyme,Ab206-01	Cut-tag	Mouse	1:100
